# Supplementary material for: Potential Role of Sugars in the Hyphosphere of Arbuscular Mycorrhizal Fungi to Enhance Organic Phosphorus Mobilization
Source: J Fungi (Basel). 2024 Mar 20;10(3):226. doi: 10.3390/jof10030226 (PMC10970774; doi:10.3390/jof10030226)
Supplement: Supplementary file 1 [file jof-10-00226-s001.zip]

Archive with 1 entries (1 files):
- jof-2848780-supplementary.pdf
